# Supplementary material for: Hydrogen Peroxide Triggers a Dual Signaling Axis To Selectively Suppress Activated Human T Lymphocyte Migration
Source: J Immunol. 2017 Mar 31;198(9):3679–89. doi: 10.4049/jimmunol.1600868 (PMC5392728; doi:10.4049/jimmunol.1600868)
Supplement: Data Supplement [file JI_1600868.zip]

Archive with 2 entries (2 files):
- JI_1600868_Supplemental_Figures_1.pdf
- manifest.xml
